# Supplementary material for: Derivation and validation of a non-invasive optoacoustic imaging biomarker for detection of patients with intermittent claudication
Source: Commun Med (Lond). 2025 Mar 25;5:88. doi: 10.1038/s43856-025-00801-1 (PMC11937270; doi:10.1038/s43856-025-00801-1)
Supplement: Supplementary file 3 — Supplementary Data [file 43856_2025_801_MOESM3_ESM.xlsx]

## Sheet: Figure 2c
Pre										Post
Hb			HbO2			mSO2				Hb			HbO2			mSO2
HV	IC		HV	IC		HV	IC			HV	IC		HV	IC		HV	IC
0.123427	0.244035		0.156957	0.268774		0.55831	0.534595			0.151699	0.3409		0.240175	0.182263		0.611706	0.355503
0.102231	0.197825		0.133255	0.152513		0.565864	0.43592			0.108341	0.286142		0.209314	0.154629		0.658793	0.352236
0.157972	0.157612		0.238303	0.141475		0.610846	0.473332			0.191545	0.225176		0.221104	0.135371		0.546127	0.377446
0.0631813	0.119675		0.139943	0.1288		0.691297	0.519171			0.0634367	0.282763		0.145284	0.145415		0.694717	0.340768
0.0727457	0.128213		0.07792	0.127598		0.515133	0.499324			0.10205	0.226135		0.141123	0.145865		0.579596	0.394291
0.205078	0.175233		0.236677	0.201893		0.54056	0.53579			0.253116	0.293104		0.323273	0.194624		0.565608	0.397451
0.128581	0.213063		0.204521	0.227761		0.613533	0.518544			0.159657	0.221007		0.265106	0.236968		0.623114	0.520391
0.134197	0.151351		0.16213	0.149534		0.547254	0.503469			0.147853	0.212813		0.21988	0.222818		0.59801	0.516761
0.183125	0.332935		0.192385	0.283296		0.521702	0.46292			0.232352	0.382312		0.321232	0.23486		0.586291	0.382654
0.119983	0.1482		0.137457	0.145019		0.534491	0.509231			0.198217	0.340487		0.270671	0.202541		0.577692	0.374399
0.117106	0.214879		0.145705	0.230714		0.554665	0.520326			0.157739	0.280032		0.263861	0.162032		0.625602	0.366917
0.127949	0.136611		0.131041	0.126137		0.505452	0.480048			0.149003	0.200197		0.19689	0.130577		0.568473	0.396385
0.144966	0.153422		0.188334	0.128331		0.564751	0.457091			0.132785	0.363993		0.24492	0.211203		0.648171	0.367682
0.0871617	0.116291		0.0980001	0.153086		0.527541	0.57316			0.10632	0.195886		0.178787	0.163175		0.62321	0.460663
0.118553	0.182127		0.155926	0.172562		0.56777	0.490885			0.133133	0.290315		0.262656	0.181597		0.664297	0.384155
0.106193	0.218679		0.181751	0.197835		0.649733	0.47523			0.117204	0.277517		0.242571	0.184748		0.683119	0.399735
0.145287	0.216482		0.136368	0.215088		0.486052	0.499571			0.209932	0.310276		0.24616	0.182109		0.541276	0.370356
0.231232	0.172479		0.301088	0.212314		0.564199	0.561184			0.235009	0.271532		0.333957	0.185587		0.586569	0.411442
0.205606	0.154682		0.238725	0.143546		0.536803	0.481627			0.196404	0.266827		0.288471	0.172729		0.595429	0.392424
0.253169	0.134186		0.290662	0.123754		0.543558	0.480572			0.235686	0.228825		0.354122	0.133046		0.609381	0.367307
0.14853	0.160075		0.172009	0.127943		0.53664	0.449067			0.122259	0.372054		0.205166	0.210995		0.626558	0.367678
0.239061	0.2001		0.316175	0.214686		0.572675	0.522602			0.297326	0.185671		0.425359	0.23771		0.589294	0.56984
0.160158	0.152138		0.151845	0.181264		0.486781	0.544628			0.18095	0.230006		0.230446	0.167676		0.560291	0.421747
0.153339	0.162864		0.211543	0.159783		0.579996	0.495094			0.131198	0.199064		0.24759	0.182991		0.653759	0.478015
0.210684			0.237757			0.534463				0.307869			0.340884			0.526122
0.198165			0.234033			0.541589				0.178009			0.270128			0.602799
0.168434			0.206564			0.5493				0.197489			0.28511			0.591097

## Sheet: Figure 2d
Absolute						Relative
HV (pre)	HV (post)	IC (pre)	IC (post)			HV (post-pre)	IC (post-pre)
0.55831	0.611706	0.534595	0.355503			1.09564	0.664995
0.565864	0.658793	0.43592	0.352236			1.16423	0.808028
0.610846	0.546127	0.473332	0.377446			0.894049	0.797423
0.691297	0.694717	0.519171	0.340768			1.00495	0.65637
0.515133	0.579596	0.499324	0.394291			1.12514	0.789649
0.54056	0.565608	0.53579	0.397451			1.04634	0.741804
0.613533	0.623114	0.518544	0.520391			1.01562	1.00356
0.547254	0.59801	0.503469	0.516761			1.09275	1.0264
0.521702	0.586291	0.46292	0.382654			1.12381	0.826609
0.534491	0.577692	0.509231	0.374399			1.08083	0.735224
0.554665	0.625602	0.520326	0.366917			1.12789	0.705168
0.505452	0.568473	0.480048	0.396385			1.12468	0.825719
0.564751	0.648171	0.457091	0.367682			1.14771	0.804395
0.527541	0.62321	0.57316	0.460663			1.18135	0.803726
0.56777	0.664297	0.490885	0.384155			1.17001	0.782577
0.649733	0.683119	0.47523	0.399735			1.05139	0.84114
0.486052	0.541276	0.499571	0.370356			1.11362	0.741349
0.564199	0.586569	0.561184	0.411442			1.03965	0.733168
0.536803	0.595429	0.481627	0.392424			1.10921	0.814788
0.543558	0.609381	0.480572	0.367307			1.1211	0.764312
0.53664	0.626558	0.449067	0.367678			1.16756	0.81876
0.572675	0.589294	0.522602	0.56984			1.02902	1.09039
0.486781	0.560291	0.544628	0.421747			1.15101	0.774376
0.579996	0.653759	0.495094	0.478015			1.12718	0.965502
0.534463	0.526122					0.984392
0.541589	0.602799					1.11302
0.5493	0.591097					1.07609

## Sheet: Figure 3a
Pre			Post
HV	IC		HV	IC
0.123427	0.244035		0.151699	0.3409
0.102231	0.197825		0.108341	0.286142
0.157972	0.157612		0.191545	0.225176
0.0631813	0.119675		0.0634367	0.282763
0.0727457	0.128213		0.10205	0.226135
0.205078	0.175233		0.253116	0.293104
0.128581	0.213063		0.159657	0.221007
0.134197	0.151351		0.147853	0.212813
0.183125	0.332935		0.232352	0.382312
0.119983	0.1482		0.198217	0.340487
0.117106	0.214879		0.157739	0.280032
0.127949	0.136611		0.149003	0.200197
0.144966	0.153422		0.132785	0.363993
0.0871617	0.116291		0.10632	0.195886
0.118553	0.182127		0.133133	0.290315
0.106193	0.218679		0.117204	0.277517
0.145287	0.216482		0.209932	0.310276
0.231232	0.172479		0.235009	0.271532
0.205606	0.154682		0.196404	0.266827
0.253169	0.134186		0.235686	0.228825
0.14853	0.160075		0.122259	0.372054
0.239061	0.2001		0.297326	0.185671
0.160158	0.152138		0.18095	0.230006
0.153339	0.162864		0.131198	0.199064
0.210684			0.307869
0.198165			0.178009
0.168434			0.197489

## Sheet: Figure 3b
Pre			Post
HV	IC		HV	IC
0.156957	0.268774		0.240175	0.182263
0.133255	0.152513		0.209314	0.154629
0.238303	0.141475		0.221104	0.135371
0.139943	0.1288		0.145284	0.145415
0.07792	0.127598		0.141123	0.145865
0.236677	0.201893		0.323273	0.194624
0.204521	0.227761		0.265106	0.236968
0.16213	0.149534		0.21988	0.222818
0.192385	0.283296		0.321232	0.23486
0.137457	0.145019		0.270671	0.202541
0.145705	0.230714		0.263861	0.162032
0.131041	0.126137		0.19689	0.130577
0.188334	0.128331		0.24492	0.211203
0.0980001	0.153086		0.178787	0.163175
0.155926	0.172562		0.262656	0.181597
0.181751	0.197835		0.242571	0.184748
0.136368	0.215088		0.24616	0.182109
0.301088	0.212314		0.333957	0.185587
0.238725	0.143546		0.288471	0.172729
0.290662	0.123754		0.354122	0.133046
0.172009	0.127943		0.205166	0.210995
0.316175	0.214686		0.425359	0.23771
0.151845	0.181264		0.230446	0.167676
0.211543	0.159783		0.24759	0.182991
0.237757			0.340884
0.234033			0.270128
0.206564			0.28511

## Sheet: Figure 3c
Pre			Post
HV	IC		HV	IC
0.55831	0.534595		0.611706	0.355503
0.565864	0.43592		0.658793	0.352236
0.610846	0.473332		0.546127	0.377446
0.691297	0.519171		0.694717	0.340768
0.515133	0.499324		0.579596	0.394291
0.54056	0.53579		0.565608	0.397451
0.613533	0.518544		0.623114	0.520391
0.547254	0.503469		0.59801	0.516761
0.521702	0.46292		0.586291	0.382654
0.534491	0.509231		0.577692	0.374399
0.554665	0.520326		0.625602	0.366917
0.505452	0.480048		0.568473	0.396385
0.564751	0.457091		0.648171	0.367682
0.527541	0.57316		0.62321	0.460663
0.56777	0.490885		0.664297	0.384155
0.649733	0.47523		0.683119	0.399735
0.486052	0.499571		0.541276	0.370356
0.564199	0.561184		0.586569	0.411442
0.536803	0.481627		0.595429	0.392424
0.543558	0.480572		0.609381	0.367307
0.53664	0.449067		0.626558	0.367678
0.572675	0.522602		0.589294	0.56984
0.486781	0.544628		0.560291	0.421747
0.579996	0.495094		0.653759	0.478015
0.534463			0.526122
0.541589			0.602799
0.5493			0.591097

## Sheet: Figure 3d
Pre			Post
HV	IC		HV	IC
0.115778	0.146279		0.188954	0.228674
0.102403	0.159014		0.13316	0.167956
0.15125	0.165684		0.170522	0.369935
0.111536	0.165312		0.133805	0.275429
0.163579	0.146807		0.192505	0.209631
0.1833	0.177464		0.199806	0.208725
0.1433	0.154905		0.145106	0.340992
0.133183	0.199125		0.126907	0.363933
0.153708	0.209536		0.158349	0.328523
0.144886	0.143824		0.200611	0.223981
0.309406	0.202464		0.306258	0.283758
0.15015	0.197001		0.131863	0.276878
0.187634	0.20878		0.188314	0.335921
0.202839	0.164458		0.243388	0.291373
0.170577	0.10491		0.169334	0.124389
0.140423	0.155405		0.102014	0.137254
0.181365	0.0948463		0.203581	0.154749
0.145377	0.180378		0.185735	0.276407
0.13605	0.143058		0.147751	0.247801
0.256172	0.126739		0.331773	0.133199
0.200196	0.15017		0.199231	0.206836
0.149602	0.200863		0.184142	0.220294
0.201409	0.224079		0.192663	0.285328
0.279399	0.218698		0.283845	0.312963
0.191615	0.253077		0.175433	0.332673
	0.134448			0.166993

## Sheet: Figure 3e
Pre			Post
HV	IC		HV	IC
0.143041	0.19896		0.220069	0.13946
0.114371	0.14364		0.225423	0.118974
0.165187	0.17831		0.236679	0.223228
0.128397	0.176541		0.195787	0.177655
0.259077	0.206158		0.268412	0.15678
0.187742	0.15895		0.274609	0.155797
0.237542	0.158742		0.298826	0.179312
0.16832	0.154536		0.261802	0.205956
0.154077	0.211057		0.233911	0.184256
0.151615	0.172438		0.263695	0.141917
0.334789	0.211452		0.348257	0.159525
0.173868	0.227162		0.21818	0.174806
0.203219	0.208488		0.282432	0.199637
0.263491	0.156324		0.336177	0.163744
0.260551	0.12931		0.270936	0.184081
0.156797	0.136772		0.227099	0.126643
0.211626	0.0994157		0.28799	0.0959657
0.151399	0.190246		0.261581	0.16431
0.18089	0.144351		0.247535	0.140227
0.265208	0.11199		0.193363	0.137957
0.24337	0.15939		0.272478	0.143536
0.164726	0.25033		0.270383	0.215494
0.260736	0.220441		0.313929	0.172461
0.259785	0.233423		0.363555	0.190169
0.237742	0.250306		0.307055	0.208677
	0.123807			0.0931669

## Sheet: Figure 3f
Pre			Post
HV	IC		HV	IC
0.553811	0.576627		0.538896	0.379172
0.52726	0.474707		0.624339	0.416678
0.522317	0.519107		0.580437	0.376696
0.533874	0.519312		0.590358	0.391438
0.617475	0.584364		0.596183	0.428421
0.51497	0.477222		0.588688	0.429182
0.624751	0.50746		0.673817	0.346199
0.560153	0.438013		0.675297	0.361892
0.501135	0.509305		0.596252	0.362457
0.515003	0.545657		0.571638	0.388609
0.519563	0.519497		0.53136	0.368706
0.536435	0.535886		0.62182	0.386829
0.522008	0.511427		0.598052	0.377352
0.565326	0.491693		0.586083	0.361233
0.605051	0.553323		0.616331	0.596795
0.526314	0.473854		0.692768	0.491687
0.539043	0.511329		0.586631	0.383809
0.51003	0.514899		0.585022	0.373733
0.572705	0.502652		0.626348	0.361926
0.510873	0.469829		0.36965	0.507713
0.548185	0.518658		0.576437	0.4136
0.520746	0.554557		0.594014	0.493239
0.564743	0.496924		0.619332	0.37801
0.487621	0.516142		0.561175	0.378253
0.554252	0.499161		0.636213	0.384767
	0.47973			0.357302

## Sheet: Figure 4
ABI_osz_target_POST	sixMWT_tot_Gehstrecke	VASCUQOL6	targetTASC_newCat	Hb_pre	HbO2_pre	mSO2_pre	Hb_post_150bis250	HbO2_post_150bis250	mSO2_post_150bis250
0.98	656	24	1	0.0727457	0.07792	0.515133	0.10205	0.141123	0.579596
	305	11	2	0.175233	0.201893	0.53579	0.293104	0.194624	0.397451
0.25	435	18	3	0.152138	0.181264	0.544628	0.230006	0.167676	0.421747
0.94	596	24	1	0.144966	0.188334	0.564751	0.132785	0.24492	0.648171
1.07	622	24	1	0.127949	0.131041	0.505452	0.149003	0.19689	0.568473
1.27	540	24	1	0.123427	0.156957	0.55831	0.151699	0.240175	0.611706
0.33	516	16	2	0.134186	0.123754	0.480572	0.228825	0.133046	0.367307
0.53	400	17	2	0.2001	0.214686	0.522602	0.185671	0.23771	0.56984
0.94	270	16	2	0.160075	0.127943	0.449067	0.372054	0.210995	0.367678
1.16	510	24	1	0.145287	0.136368	0.486052	0.209932	0.24616	0.541276
0	135	9	2	0.157612	0.141475	0.473332	0.225176	0.135371	0.377446
0.53	285	15	2	0.116291	0.153086	0.57316	0.195886	0.163175	0.460663
0	345	14	3	0.136611	0.126137	0.480048	0.200197	0.130577	0.396385
0.59	95	12	2	0.332935	0.283296	0.46292	0.382312	0.23486	0.382654
0.36	530	16	2	0.154682	0.143546	0.481627	0.266827	0.172729	0.392424
0.19	465	12	2	0.1482	0.145019	0.509231	0.340487	0.202541	0.374399
0.26	300	16	2	0.172479	0.212314	0.561184	0.271532	0.185587	0.411442
0.11	345	18	2	0.162864	0.159783	0.495094	0.199064	0.182991	0.478015
1.09	574	24	1	0.253169	0.290662	0.543558	0.235686	0.354122	0.609381
0.87	188	15	3	0.182127	0.172562	0.490885	0.290315	0.181597	0.384155
0	310	15	2	0.216482	0.215088	0.499571	0.310276	0.182109	0.370356
0.84	444	11	2	0.151351	0.149534	0.503469	0.212813	0.222818	0.516761
1.07	574	24	1	0.160158	0.151845	0.486781	0.18095	0.230446	0.560291
0.93	600	24	1	0.106193	0.181751	0.649733	0.117204	0.242571	0.683119
0.84	570	24	1	0.157972	0.238303	0.610846	0.191545	0.221104	0.546127
1.17	608	24	1	0.102231	0.133255	0.565864	0.108341	0.209314	0.658793
1.23	608	24	1	0.205078	0.236677	0.54056	0.253116	0.323273	0.565608
1.13	532	24	1	0.168434	0.206564	0.5493	0.197489	0.28511	0.591097
1.12	548	24	1	0.183125	0.192385	0.521702	0.232352	0.321232	0.586291
1.03	600	24	1	0.118553	0.155926	0.56777	0.133133	0.262656	0.664297
1.2	594	24	1	0.119983	0.137457	0.534491	0.198217	0.270671	0.577692
0.91	552	24	1	0.0871617	0.0980001	0.527541	0.10632	0.178787	0.62321
0.31	366	15	2	0.218679	0.197835	0.47523	0.277517	0.184748	0.399735
1.02	660	24	1	0.117106	0.145705	0.554665	0.157739	0.263861	0.625602
1.07	600	24	1	0.210684	0.237757	0.534463	0.307869	0.340884	0.526122
1.14	600	24	1	0.231232	0.301088	0.564199	0.235009	0.333957	0.586569
1.11	570	24	1	0.134197	0.16213	0.547254	0.147853	0.21988	0.59801
0.44	380	13	2	0.214879	0.230714	0.520326	0.280032	0.162032	0.366917
0.99	596	24	1	0.14853	0.172009	0.53664	0.122259	0.205166	0.626558
1.12	566	24	1	0.153339	0.211543	0.579996	0.131198	0.24759	0.653759
1.08	574	24	1	0.198165	0.234033	0.541589	0.178009	0.270128	0.602799
0.99	540	24	1	0.128581	0.204521	0.613533	0.159657	0.265106	0.623114
1.13	584	24	1	0.239061	0.316175	0.572675	0.297326	0.425359	0.589294
1.01	584	24	1	0.0631813	0.139943	0.691297	0.0634367	0.145284	0.694717
1.07	590	24	1	0.205606	0.238725	0.536803	0.196404	0.288471	0.595429
0.31	368	8	2	0.244035	0.268774	0.534595	0.3409	0.182263	0.355503
0.13	250	10	2	0.119675	0.1288	0.519171	0.282763	0.145415	0.340768
0.16	242	9	3	0.197825	0.152513	0.43592	0.286142	0.154629	0.352236
0.41	442	14	1	0.153422	0.128331	0.457091	0.363993	0.211203	0.367682
0.33	372	11	3	0.128213	0.127598	0.499324	0.226135	0.145865	0.394291
0.1	412	11	2	0.213063	0.227761	0.518544	0.221007	0.236968	0.520391
1.06	660	24	1	0.256172	0.265208	0.510873	0.331773	0.193363	0.36965
0.94	612	24	1	0.170577	0.260551	0.605051	0.169334	0.270936	0.616331
1.13	526	24	1	0.111536	0.128397	0.533874	0.133805	0.195787	0.590358
1.02	555	24	1	0.200196	0.24337	0.548185	0.199231	0.272478	0.576437
0.33	472	12	2	0.155405	0.136772	0.473854	0.137254	0.126643	0.491687
0.21	504	11	2	0.202464	0.211452	0.519497	0.283758	0.159525	0.368706
1.23	520	24	1	0.144886	0.151615	0.515003	0.200611	0.263695	0.571638
1.11	660	24	1	0.279399	0.259785	0.487621	0.283845	0.363555	0.561175
1.32	615	24	1	0.309406	0.334789	0.519563	0.306258	0.348257	0.53136
0.15	222	8	2	0.165684	0.17831	0.519107	0.369935	0.223228	0.376696
0.45	374	8	2	0.146807	0.206158	0.584364	0.209631	0.15678	0.428421
0.49	450	18	2	0.200863	0.25033	0.554557	0.220294	0.215494	0.493239
0.32	260	11	2	0.197001	0.227162	0.535886	0.276878	0.174806	0.386829
1.3	630	24	1	0.1433	0.237542	0.624751	0.145106	0.298826	0.673817
1.06	644	24	1	0.201409	0.260736	0.564743	0.192663	0.313929	0.619332
0.48	420	14	2	0.180378	0.190246	0.514899	0.276407	0.16431	0.373733
0.98	580	24	1	0.140423	0.156797	0.526314	0.102014	0.227099	0.692768
1.12	580	24	1	0.163579	0.259077	0.617475	0.192505	0.268412	0.596183
0.11	405	24	3	0.134448	0.123807	0.47973	0.166993	0.0931669	0.357302
1.03	530	24	1	0.15125	0.165187	0.522317	0.170522	0.236679	0.580437
1.09	520	24	1	0.202839	0.263491	0.565326	0.243388	0.336177	0.586083
0.56	255	9	2	0.177464	0.15895	0.477222	0.208725	0.155797	0.429182
0.54	208	19	2	0.224079	0.220441	0.496924	0.285328	0.172461	0.37801
0.33	240	6	2	0.146279	0.19896	0.576627	0.228674	0.13946	0.379172
0.55	240	13	3	0.0948463	0.0994157	0.511329	0.154749	0.0959657	0.383809
0.13	276	10	2	0.209536	0.211057	0.509305	0.328523	0.184256	0.362457
0.95	543	24	1	0.15015	0.173868	0.536435	0.131863	0.21818	0.62182
1.14	557	24	1	0.133183	0.16832	0.560153	0.126907	0.261802	0.675297
0.96	534	24	1	0.115778	0.143041	0.553811	0.188954	0.220069	0.538896
1.17	540	24	1	0.181365	0.211626	0.539043	0.203581	0.28799	0.586631
0.24	412	11	2	0.164458	0.156324	0.491693	0.291373	0.163744	0.361233
0.31	480	24	2	0.253077	0.250306	0.499161	0.332673	0.208677	0.384767
1.13	648	24	1	0.1833	0.187742	0.51497	0.199806	0.274609	0.588688
1.09	630	24	1	0.187634	0.203219	0.522008	0.188314	0.282432	0.598052
1.01	488	24	1	0.153708	0.154077	0.501135	0.158349	0.233911	0.596252
1.11	550	24	1	0.191615	0.237742	0.554252	0.175433	0.307055	0.636213
1.04	572	24	1	0.102403	0.114371	0.52726	0.13316	0.225423	0.624339
1.05	600	24	1	0.145377	0.151399	0.51003	0.185735	0.261581	0.585022
1.19	636	24	1	0.149602	0.164726	0.520746	0.184142	0.270383	0.594014
0.34	412	20	2	0.218698	0.233423	0.516142	0.312963	0.190169	0.378253
0.19	308	16	2	0.143058	0.144351	0.502652	0.247801	0.140227	0.361926
1.21	510	24	1	0.13605	0.18089	0.572705	0.147751	0.247535	0.626348
0.52	300	12	2	0.10491	0.12931	0.553323	0.124389	0.184081	0.596795
0.23	322	6	2	0.159014	0.14364	0.474707	0.167956	0.118974	0.416678
0.29	368	10	2	0.143824	0.172438	0.545657	0.223981	0.141917	0.388609
0.19	350	17	2	0.15017	0.15939	0.518658	0.206836	0.143536	0.4136
0.23	252	9	2	0.154905	0.158742	0.50746	0.340992	0.179312	0.346199
0	232	9	3	0.199125	0.154536	0.438013	0.363933	0.205956	0.361892
0	360	11	2	0.20878	0.208488	0.511427	0.335921	0.199637	0.377352
0.48	322	8	2	0.165312	0.176541	0.519312	0.275429	0.177655	0.391438
0.3	360	16	2	0.126739	0.11199	0.469829	0.133199	0.137957	0.507713
